# Supplementary material for: Superparamagnetic Multifunctionalized Chitosan Nanohybrids for Efficient Copper Adsorption: Comparative Performance, Stability, and Mechanism Insights
Source: Polymers (Basel). 2023 Feb 24;15(5):1157. doi: 10.3390/polym15051157 (PMC10007229; doi:10.3390/polym15051157)
Supplement: Supplementary file 1 [file polymers-15-01157-s001.zip]

Archive with 1 entries (1 files):
- polymers-2205186-supplementary.pdf
